# Supplementary material for: Occurrence and Molecular Study of Hypermucoviscous/Hypervirulence Trait in Gut Commensal K. pneumoniae from Healthy Subjects
Source: Microorganisms. 2023 Mar 9;11(3):704. doi: 10.3390/microorganisms11030704 (PMC10059952; doi:10.3390/microorganisms11030704)
Supplement: Supplementary file 1 [file microorganisms-11-00704-s001.zip]

Archive with 1 entries (1 files):
- microorganisms-2242571-supplementary.pdf
